# Supplementary material for: Transcriptomic Analysis and Physiological Indicators Synthetically Uncover Candidate Genes Regulating Polyembryony Formation of Phoebe bournei Seeds
Source: Biology (Basel). 2026 Jun 12;15(12):919. doi: 10.3390/biology15120919 (PMC13295622; doi:10.3390/biology15120919)
Supplement: Supplementary file 1 [file biology-15-00919-s001.zip]

Archive with 1 entries (1 files):
- biology-4345040-supplementary.pdf
